# Supplementary material for: Oxidative Stress and Inflammation-Related mRNAs Are Elevated in Serum of a Finnish Wet AMD Cohort
Source: Invest Ophthalmol Vis Sci. 2024 Nov 15;65(13):30. doi: 10.1167/iovs.65.13.30 (PMC11578155; doi:10.1167/iovs.65.13.30)
Supplement: Supplement 2 [file iovs-65-13-30_s002.xlsx]

## Sheet: Sheet1
Ensembl ID	Gene ID	Mean count	LFC	p, adj.
ENSG00000167524	SGK494	71.2012	-27.828	3.79005e-46
ENSG00000166016	ABTB2	46.9308	-27.2795	2.30443e-43
ENSG00000170502	NUDT9	57.8083	-27.5655	1.99417e-40
ENSG00000173137	ADCK5	64.0324	-27.6988	7.07508e-39
ENSG00000137474	MYO7A	31.1475	-26.707	2.22336e-38
ENSG00000135898	GPR55	55.1657	-27.1959	4.27613e-33
ENSG00000131849	ZNF132	64.4452	-27.6385	1.58081e-32
ENSG00000059915	PSD	78.0977	-27.9542	1.93659e-32
ENSG00000176160	HSF5	45.5461	-26.2368	5.78978e-32
ENSG00000156966	B3GNT7	62.3117	-26.7222	1.92822e-30
ENSG00000145945	FAM50B	28.7178	-26.6081	2.56635e-23
ENSG00000185585	OLFML2A	39.2909	-26.3285	5.4935e-23
ENSG00000168528	SERINC2	17.5974	-25.9152	8.50568e-23
ENSG00000104833	TUBB4A	45.9198	-27.2511	1.71347e-20
ENSG00000112769	LAMA4	127.057	-13.8812	8.62028e-20
ENSG00000159403	C1R	91.2166	-12.7776	3.81404e-19
ENSG00000152969	JAKMIP1	28.6668	-26.5961	1.03505e-18
ENSG00000135423	GLS2	14.756	-25.7232	1.05296e-18
ENSG00000118242	MREG	21.2279	-26.1941	5.1863e-18
ENSG00000116285	ERRFI1	8.86864	-24.8713	5.20142e-18
ENSG00000143552	NUP210L	31.081	-26.7164	1.79466e-17
ENSG00000107249	GLIS3	24.8002	-26.4047	2.56626e-17
ENSG00000173275	ZNF449	23.7955	-26.3443	5.38228e-17
ENSG00000143167	GPA33	18.1339	-25.9775	1.63964e-16
ENSG00000080031	PTPRH	17.7505	-25.9442	1.74702e-16
ENSG00000102543	CDADC1	16.7994	-25.876	2.07871e-16
ENSG00000050165	DKK3	15.9897	-25.8074	2.47873e-16
ENSG00000137571	SLCO5A1	15.9075	-25.7871	2.54622e-16
ENSG00000150672	DLG2	15.2325	-25.7279	2.95457e-16
ENSG00000169992	NLGN2	14.9126	-25.7086	3.03204e-16
ENSG00000112357	PEX7	16.0393	-25.666	3.34633e-16
ENSG00000073008	PVR	12.6554	-25.4854	5.66304e-16
ENSG00000153140	CETN3	12.4192	-25.4612	5.91563e-16
ENSG00000178409	BEND3	12.3042	-25.4424	6.0825e-16
ENSG00000136999	NOV	11.9508	-25.4103	6.5215e-16
ENSG00000154553	PDLIM3	11.8862	-25.4003	6.5373e-16
ENSG00000162373	BEND5	11.7131	-25.3826	6.71389e-16
ENSG00000142920	AZIN2	11.4666	-25.3519	7.18318e-16
ENSG00000168280	KIF5C	11.3451	-25.3325	7.42554e-16
ENSG00000228672	PROB1	104.395	-13.7834	7.50076e-16
ENSG00000140543	DET1	10.4762	-25.2286	9.46832e-16
ENSG00000205808	PLPP6	11.4806	-25.2288	9.46832e-16
ENSG00000180316	PNPLA1	10.2125	-25.1948	1.02501e-15
ENSG00000146950	SHROOM2	10.1142	-25.1832	1.03758e-15
ENSG00000155636	RBM45	10.0407	-25.1668	1.06647e-15
ENSG00000172348	RCAN2	9.70922	-25.1181	1.18364e-15
ENSG00000000003	TSPAN6	9.72862	-25.1229	1.18364e-15
ENSG00000093009	CDC45	10.3196	-25.0951	1.24201e-15
ENSG00000148291	SURF2	9.37402	-25.0797	1.25001e-15
ENSG00000183160	TMEM119	9.59495	-25.084	1.25001e-15
ENSG00000169855	ROBO1	9.32591	-25.0501	1.34045e-15
ENSG00000165923	AGBL2	9.15942	-25.0398	1.35632e-15
ENSG00000159055	MIS18A	9.06097	-25.024	1.3956e-15
ENSG00000074181	NOTCH3	8.88821	-25.0065	1.44427e-15
ENSG00000141194	OR4D1	8.83251	-24.9942	1.47181e-15
ENSG00000205213	LGR4	8.5596	-24.9552	1.62611e-15
ENSG00000148057	IDNK	8.77705	-24.9454	1.64485e-15
ENSG00000221821	C6orf226	8.28828	-24.9063	1.81877e-15
ENSG00000107731	UNC5B	8.08268	-24.876	1.95888e-15
ENSG00000172426	RSPH9	16.2271	-24.843	2.01555e-15
ENSG00000145362	ANK2	7.93119	-24.8483	2.01555e-15
ENSG00000174564	IL20RB	7.99275	-24.8539	2.01555e-15
ENSG00000179397	CATSPERE	8.04281	-24.8581	2.01555e-15
ENSG00000057468	MSH4	11.1324	24.8314	2.0229e-15
ENSG00000221890	NPTXR	7.983	-24.8231	2.08326e-15
ENSG00000129535	NRL	7.71108	-24.8134	2.11278e-15
ENSG00000138030	KHK	4.95241	-24.1752	2.19498e-15
ENSG00000123131	PRDX4	7.63959	-24.7919	2.19498e-15
ENSG00000166510	CCDC68	7.56813	-24.7795	2.20524e-15
ENSG00000128709	HOXD9	7.54353	-24.7833	2.20524e-15
ENSG00000184497	TMEM255B	8.02978	-24.735	2.48141e-15
ENSG00000130997	POLN	7.11736	-24.7026	2.698e-15
ENSG00000162944	RFTN2	16.0314	-24.6871	2.77124e-15
ENSG00000134504	KCTD1	6.9118	-24.6614	2.969e-15
ENSG00000068137	PLEKHH3	6.88927	-24.647	3.05682e-15
ENSG00000067221	STOML1	6.80942	-24.6408	3.07307e-15
ENSG00000019991	HGF	6.78595	-24.6166	3.26011e-15
ENSG00000152782	PANK1	6.65475	-24.6101	3.28169e-15
ENSG00000182985	CADM1	6.47996	-24.5723	3.62499e-15
ENSG00000025423	HSD17B6	5.91422	-24.4509	3.71532e-15
ENSG00000128228	SDF2L1	6.40771	-24.5556	3.71532e-15
ENSG00000168275	COA6	6.36891	-24.5479	3.75476e-15
ENSG00000165644	COMTD1	6.31946	-24.5404	3.79307e-15
ENSG00000253251	SHLD3	8.70626	-24.5152	4.02544e-15
ENSG00000188389	PDCD1	6.18177	-24.5116	4.0344e-15
ENSG00000156886	ITGAD	8.68577	24.4851	4.08383e-15
ENSG00000163599	CTLA4	6.14535	-24.4942	4.08383e-15
ENSG00000023839	ABCC2	6.12315	-24.4951	4.08383e-15
ENSG00000126814	TRMT5	6.1494	-24.4972	4.08383e-15
ENSG00000183060	LYSMD4	13.2966	-24.4639	4.31165e-15
ENSG00000167123	CERCAM	5.9825	-24.4662	4.31165e-15
ENSG00000205085	FAM71F2	5.91662	-24.4525	4.43963e-15
ENSG00000139263	LRIG3	5.90717	-24.4434	4.51141e-15
ENSG00000257108	NHLRC4	5.85016	-24.4334	4.59748e-15
ENSG00000204922	UQCC3	6.22561	-24.3917	5.14e-15
ENSG00000122035	RASL11A	7.89219	-24.3863	5.15613e-15
ENSG00000165948	IFI27L1	5.63103	-24.3754	5.28842e-15
ENSG00000221995	TIAF1	5.57553	-24.3692	5.33105e-15
ENSG00000144712	CAND2	5.46886	-24.3462	5.64749e-15
ENSG00000196220	SRGAP3	5.4741	-24.341	5.67602e-15
ENSG00000071539	TRIP13	5.30716	-24.2937	6.45846e-15
ENSG00000122481	RWDD3	5.25064	-24.2834	6.5924e-15
ENSG00000154319	FAM167A	7.15225	-24.2637	6.84294e-15
ENSG00000169116	PARM1	5.15132	-24.2641	6.84294e-15
ENSG00000196456	ZNF775	5.31287	-24.2197	7.71427e-15
ENSG00000140993	TIGD7	4.93778	-24.2077	7.92302e-15
ENSG00000100162	CENPM	7.04068	24.1931	7.97272e-15
ENSG00000121903	ZSCAN20	4.90875	-24.1992	7.97272e-15
ENSG00000165698	SPACA9	6.27625	-24.1832	8.2501e-15
ENSG00000133134	BEX2	6.8695	24.1577	8.62957e-15
ENSG00000168556	ING2	4.782	-24.1628	8.62957e-15
ENSG00000171056	SOX7	4.69533	-24.1338	9.30859e-15
ENSG00000159556	ISL2	6.59131	24.1005	9.79122e-15
ENSG00000196338	NLGN3	8.07932	-24.107	9.79122e-15
ENSG00000164291	ARSK	4.61711	-24.1133	9.79122e-15
ENSG00000105137	SYDE1	4.50276	-24.0797	1.05257e-14
ENSG00000081148	IMPG2	9.01432	-24.0178	1.2391e-14
ENSG00000102805	CLN5	89.9793	-11.7241	1.26836e-14
ENSG00000170627	GTSF1	7.98657	-24.0042	1.26836e-14
ENSG00000177483	RBM44	4.22452	-23.9928	1.31021e-14
ENSG00000122121	XPNPEP2	4.16848	-23.9709	1.38463e-14
ENSG00000183773	AIFM3	4.13974	-23.9574	1.42797e-14
ENSG00000105072	C19orf44	12.7684	-23.9306	1.51369e-14
ENSG00000197353	LYPD2	3.92825	-23.8948	1.68474e-14
ENSG00000163121	NEURL3	3.94092	-23.8863	1.71263e-14
ENSG00000041515	MYO16	3.81649	-23.8541	1.86529e-14
ENSG00000143228	NUF2	5.44967	23.8325	1.92981e-14
ENSG00000188687	SLC4A5	3.64041	-23.7903	2.20793e-14
ENSG00000151640	DPYSL4	9.90819	-23.7674	2.3117e-14
ENSG00000112293	GPLD1	5.33795	-23.7385	2.50695e-14
ENSG00000176472	ZNF575	3.47928	-23.7207	2.63574e-14
ENSG00000133027	PEMT	72.3133	-12.5032	3.42235e-14
ENSG00000180479	ZNF571	3.087	-23.5588	4.12995e-14
ENSG00000196218	RYR1	4.09408	-23.4183	6.07197e-14
ENSG00000165630	PRPF18	2.65939	-23.3635	7.09622e-14
ENSG00000173391	OLR1	9.63657	23.1943	1.09667e-13
ENSG00000088881	EBF4	6.58323	-22.9579	2.14316e-13
ENSG00000092200	RPGRIP1	2.44074	-22.8599	2.83579e-13
ENSG00000173338	KCNK7	3.15182	22.7931	3.32703e-13
ENSG00000037042	TUBG2	110.596	-12.7856	3.96941e-13
ENSG00000183340	JRKL	83.6943	-13.1039	1.34206e-11
ENSG00000101842	VSIG1	76.4839	-12.9909	2.79336e-11
ENSG00000189350	TOGARAM2	87.1245	-10.5819	1.33768e-10
ENSG00000105379	ETFB	59.6812	-10.3818	2.65439e-10
ENSG00000148814	LRRC27	79.793	-13.1518	4.40766e-10
ENSG00000091513	TF	40.5182	-9.15069	5.50102e-09
ENSG00000128917	DLL4	67.9302	-13.1811	6.31245e-09
ENSG00000164989	CCDC171	71.0279	-11.504	1.12689e-08
ENSG00000008300	CELSR3	84.4264	-12.858	2.58631e-08
ENSG00000132141	CCT6B	36.5349	-11.3738	3.24444e-08
ENSG00000169439	SDC2	31.6689	-11.7015	4.31004e-08
ENSG00000120458	MSANTD2	60.6225	-12.1308	7.55792e-08
ENSG00000074582	BCS1L	66.2957	-10.895	1.89937e-07
ENSG00000170364	SETMAR	40.4121	-12.1756	3.36349e-07
ENSG00000100003	SEC14L2	20.0587	-11.3601	4.38256e-07
ENSG00000162337	LRP5	21.4042	-11.2637	1.27023e-06
ENSG00000088305	DNMT3B	68.2451	-9.25736	1.31833e-06
ENSG00000135119	RNFT2	57.1318	-12.646	1.35841e-06
ENSG00000102471	NDFIP2	32.8737	-12.0387	1.3699e-06
ENSG00000171451	DSEL	41.0085	-12.698	1.44782e-06
ENSG00000115380	EFEMP1	45.1437	-11.9259	1.82093e-06
ENSG00000137343	ATAT1	33.4169	-11.3645	2.18792e-06
ENSG00000229314	ORM1	17.1704	-9.56105	2.82602e-06
ENSG00000254858	MPV17L2	83.3117	-8.74465	3.91316e-06
ENSG00000132386	SERPINF1	11.3408	-10.8087	3.98145e-06
ENSG00000134013	LOXL2	43.7707	-11.125	4.29875e-06
ENSG00000271605	MILR1	37.6561	-10.1231	4.50111e-06
ENSG00000111863	ADTRP	45.4029	-11.4808	6.06747e-06
ENSG00000147383	NSDHL	91.6594	-8.43397	6.10939e-06
ENSG00000178538	CA8	54.119	-11.6762	6.33257e-06
ENSG00000159588	CCDC17	58.7492	-11.3876	8.51579e-06
ENSG00000156510	HKDC1	44.4153	-10.8226	9.56946e-06
ENSG00000158874	APOA2	16.1135	-9.63503	1.06028e-05
ENSG00000198018	ENTPD7	36.9608	-11.9934	1.45724e-05
ENSG00000146733	PSPH	37.7855	-10.0517	1.52315e-05
ENSG00000180423	HARBI1	50.1397	-11.7552	2.09554e-05
ENSG00000171557	FGG	11.8411	-9.963	2.77788e-05
ENSG00000135407	AVIL	24.9061	-12.3761	3.26726e-05
ENSG00000170379	TCAF2	82.1372	-7.49877	3.70645e-05
ENSG00000005471	ABCB4	17.0406	-11.4181	9.64259e-05
ENSG00000196604	POTEF	12.835	-4.6424	9.93428e-05
ENSG00000278619	MRM1	145.982	-7.3343	0.000104058
ENSG00000180257	ZNF816	28.5621	-10.1141	0.000105236
ENSG00000157152	SYN2	9.91376	-4.66802	0.000107774
ENSG00000147206	NXF3	68.3669	-10.1694	0.000109879
ENSG00000185869	ZNF829	50.7699	-10.4868	0.000131045
ENSG00000160221	GATD3A	10.4576	-3.78622	0.000245817
ENSG00000246922	UBAP1L	57.0383	-8.82301	0.00027961
ENSG00000243716	NPIPB5	51.7172	-2.89153	0.000339244
ENSG00000240857	RDH14	18.0899	-10.652	0.00035381
ENSG00000225697	SLC26A6	81.5601	-7.21961	0.000403675
ENSG00000189195	BTBD8	63.7142	-9.69543	0.000403675
ENSG00000118137	APOA1	18.165	-6.825	0.000407453
ENSG00000103647	CORO2B	39.6714	-10.6794	0.000451115
ENSG00000204580	DDR1	16.1036	-11.2221	0.000516334
ENSG00000114378	HYAL1	15.5864	-9.15746	0.000738006
ENSG00000145192	AHSG	9.23912	-8.09353	0.000964675
ENSG00000151224	MAT1A	9.60155	-9.14406	0.00113528
ENSG00000081985	IL12RB2	28.5787	-12.0007	0.00120778
ENSG00000087086	FTL	73539.9	0.315507	0.00133081
ENSG00000183578	TNFAIP8L3	37.1933	12.2745	0.00138689
ENSG00000144063	MALL	16.6297	-5.69467	0.00205451
ENSG00000142235	LMTK3	72.3545	-7.5878	0.00212626
ENSG00000257017	HP	21.9116	-5.55465	0.00218927
ENSG00000135525	MAP7	21.9856	-10.3795	0.00220244
ENSG00000103226	NOMO3	8.60454	-2.8042	0.00224556
ENSG00000151632	AKR1C2	8.62816	-9.1763	0.00339714
ENSG00000093217	XYLB	11.9959	-10.7134	0.00340961
ENSG00000164011	ZNF691	16.2266	-11.254	0.00349327
ENSG00000083635	NUFIP1	60.2921	-7.39737	0.0038385
ENSG00000280433	FP565260.6	17.2423	-3.10787	0.00410923
ENSG00000165269	AQP7	11.1081	-11.1569	0.00684763
ENSG00000204020	LIPN	9.89651	-11.1255	0.0071239
ENSG00000026652	AGPAT4	187.679	-4.90543	0.00719718
ENSG00000105366	SIGLEC8	7.913	10.9552	0.00892273
ENSG00000171388	APLN	17.9964	-10.938	0.00911625
ENSG00000170298	LGALS9B	25.2577	-7.23135	0.0101061
ENSG00000107130	NCS1	16.4406	-10.8073	0.0108127
ENSG00000140323	DISP2	6.19801	-4.02735	0.0112199
ENSG00000140807	NKD1	52.667	-7.68075	0.0113438
ENSG00000196611	MMP1	7.70281	-10.7639	0.0113438
ENSG00000099377	HSD3B7	18.9473	-9.52974	0.0119416
ENSG00000277586	NEFL	16.8806	-10.6424	0.0132257
ENSG00000158813	EDA	16.1867	-10.6306	0.0133783
ENSG00000112578	BYSL	19.8879	-8.5653	0.0136575
ENSG00000155542	SETD9	16.723	-10.5989	0.0138392
ENSG00000050030	NEXMIF	12.3325	-10.5881	0.0139834
ENSG00000144161	ZC3H8	27.1942	-10.347	0.01451
ENSG00000184979	USP18	9.94658	-10.5542	0.01451
ENSG00000172748	ZNF596	10.3402	-10.511	0.0153061
ENSG00000167992	VWCE	14.5927	-10.4811	0.015852
ENSG00000254996	ANKHD1-EIF4EBP3	37.3288	-9.55844	0.0179622
ENSG00000204435	CSNK2B	16.6108	-8.16165	0.0199529
ENSG00000197296	FITM2	16.3579	-10.251	0.0211943
ENSG00000132881	CPLANE2	17.035	-10.2403	0.0214019
ENSG00000184857	TMEM186	15.1441	-10.2258	0.0217179
ENSG00000141642	ELAC1	65.2393	-6.58209	0.0223705
ENSG00000172878	METAP1D	10.6748	-10.1969	0.0223705
ENSG00000182685	BRICD5	5.12363	-10.1756	0.0229308
ENSG00000108465	CDK5RAP3	15.8759	-9.42641	0.0229414
ENSG00000092068	SLC7A8	12.0363	-10.169	0.0229414
ENSG00000171564	FGB	8.70956	-7.62885	0.0233768
ENSG00000188878	FBF1	10.5498	-10.1469	0.0233768
ENSG00000276256	AC011043.1	9.09384	-10.1091	0.0244498
ENSG00000118257	NRP2	10.9982	-10.0926	0.0248695
ENSG00000162396	PARS2	6.3609	-10.0537	0.0260615
ENSG00000146904	EPHA1	68.6821	-6.48477	0.027641
ENSG00000145425	RPS3A	32788.6	-0.324119	0.0279094
ENSG00000173530	TNFRSF10D	57.222	-6.166	0.0279094
ENSG00000174428	GTF2IRD2B	113.956	-3.5429	0.0285375
ENSG00000171643	S100Z	8.23518	-9.96608	0.0285557
ENSG00000128641	MYO1B	15.0331	-7.3077	0.029354
ENSG00000162694	EXTL2	6.43834	-9.92662	0.0297999
ENSG00000161653	NAGS	17.7901	-8.88684	0.0318557
ENSG00000150510	FAM124A	8.46647	-9.86734	0.0318557
ENSG00000244405	ETV5	11.9044	-9.84766	0.032263
ENSG00000173894	CBX2	7.19515	-9.84847	0.032263
ENSG00000113555	PCDH12	9.42413	-9.84992	0.032263
ENSG00000147119	CHST7	94.6009	-5.11756	0.0330329
ENSG00000142178	SIK1	15.0109	2.53804	0.0331225
ENSG00000196378	ZNF34	5.4042	-9.81858	0.0331225
ENSG00000133138	TBC1D8B	10.0682	-9.80671	0.0334563
ENSG00000167880	EVPL	9.24777	-9.79371	0.0336256
ENSG00000197568	HHLA3	6.87219	-9.79553	0.0336256
ENSG00000163132	MSX1	5.14427	-9.79874	0.0336256
ENSG00000006453	BAIAP2L1	5.19537	-9.78784	0.0337813
ENSG00000122778	KIAA1549	5.19911	-9.75996	0.0348502
ENSG00000273542	HIST1H4K	18.7792	1.75332	0.0350257
ENSG00000176490	DIRAS1	13.7911	-9.72817	0.0359399
ENSG00000169031	COL4A3	9.8438	-9.70747	0.0367552
ENSG00000158164	TMSB15A	7.44819	-9.68211	0.0378074
ENSG00000112877	CEP72	15.3612	9.65661	0.0383158
ENSG00000213398	LCAT	9.52514	-8.33193	0.0383158
ENSG00000174292	TNK1	11.2813	-9.65616	0.0383158
ENSG00000164087	POC1A	7.44042	-9.66295	0.0383158
ENSG00000254093	PINX1	9.29379	-9.66809	0.0383158
ENSG00000187730	GABRD	15.791	-9.637	0.039082
ENSG00000167397	VKORC1	7.13114	-9.61939	0.0398347
ENSG00000117525	F3	4.11277	9.5745	0.0417506
ENSG00000026036	RTEL1-TNFRSF6B	13.6416	-9.57746	0.0417506
ENSG00000169884	WNT10B	6.88834	9.55854	0.0423666
ENSG00000155970	MICU3	13.7776	-9.53307	0.0436338
ENSG00000188483	IER5L	7.33088	-9.5112	0.0446926
ENSG00000212719	C17orf51	7.2728	-9.49602	0.0453698
ENSG00000280789	PAGR1	4.31199	-9.48979	0.0456049
ENSG00000118271	TTR	11.2646	-5.38463	0.0473918
ENSG00000169715	MT1E	9.21706	-7.09971	0.0473918
ENSG00000106333	PCOLCE	8.39513	-9.45251	0.0473918
ENSG00000144354	CDCA7	29.3306	-9.09438	0.0494924
